# Supplementary material for: Genome-wide identification and expression analysis of proline synthesis and catabolism genes in kiwifruit: exploring the role of AcP5CS1 in salt tolerance
Source: Front Plant Sci. 2025 Sep 3;16:1590484. doi: 10.3389/fpls.2025.1590484 (PMC12441012; doi:10.3389/fpls.2025.1590484)
Supplement: Supplementary file 1 [file Table1.xlsx]

## Sheet: Table S1
Table S1. List of primers used for quantitative real-time RT-PCR analysis.
Gene Name	Primers sequence
	sense primer (5’->3’)	anti-sense primer (5’->3’)
AcActin	CTTACAGAGGCACCACTCAACC	ATAGATGGGGACCGTGTGACT
AcP5CS1	GCGAACATGGAAGAGCCCATTGGTC	CAGGAGAACACCCAAGGGAGATG
AcOAT	CAGCTTACTCTGCGGTTAATC	GAAGGCTCTAGAGCTAAGAGTG
AcP5CR	GCGGCAGCGTTTGTTCCG	GCAAGACGCCCGACTTAACG
AcPDH1	GTGAGGGGAGCTTACTTGTCG	CCGGAGCCATTAGCAATCTTCTC

## Sheet: Table S2
Table S2. List of primers used for CDS, promoter cloning, overexpressing, EMSAand Luc assay
Gene Name	Primers sequence
	sense primer (5’->3’)	anti-sense primer (5’->3’)
AcP5CS1-clone	ATGGACGCAGTCGATTCAA	TCAAGCATGTGAAGTAAGGTC
AcP5CS1-1305	CGGAGCTAGCTCTAGAATGGACGCAGTCGATTCAA	TGCTCACCATGGATCCAGCATGTGAAGTAAGGTC
AcNAC30-4T-1	ATCTGGTTCCGCGTGGATCCATGGAGAAGCTCAACTTTG	ATGCGGCCGCTCGAGTCGACAGGTTTTCTTCGAAAAGAGGAG
AcP5CS1-EMSA-proble	TATAAAGATAATGAACATGTCCGACGCTGACCAC	GTGGTCAGCGTCGGACATGTTCATTATCTTTATA
AcNAC30-pGreenII 62-SK	GGTGGCGGCCGCTCTAGAATGGAAGGTGTGACAGT	TGCAGCCCGGGGGATCCTCAGCCAAACAAGTCATCGG
AcP5CS1-pro-pGreenII 0800	CGGGCCCCCCCTCGAGGCTTAGTGGCTATTGTTGCT	GAATTCGATATCAAGCTTGTTGGAGAGAAGATGAGAGG
